# Supplementary material for: Biomod2 modeling for predicting the potential ecological distribution of three Fritillaria species under climate change
Source: Sci Rep. 2023 Nov 1;13:18801. doi: 10.1038/s41598-023-45887-6 (PMC10620159; doi:10.1038/s41598-023-45887-6)
Supplement: Supplementary file 4 — Supplementary Table 2. [file 41598_2023_45887_MOESM4_ESM.xlsx]

## Sheet: coefficient of F. delavayi
Supplementary Table 2. Correlation analysis on 22 environmental factors.
		aspect_chi	elev_china	slope_Chin	bio_1_Chin	bio_2_chin	bio_3_chin	bio_4_chin	bio_5_chin	bio_6_chin	bio_7_chin	bio_8_chin	bio_9_chin	bio_10_Chi	bio_11_chi	bio_12_Chi	bio_13_Chi	bio_14_Chi	bio_15_chi	bio_16_chi	bio_17_chi	bio_18_chi	bio_19_chi
aspect_chi	Pearson coefficient	1	-0.0432539	0.10728	0.0720643	-0.162305	-0.0406169	-0.0899857	0.0167068	0.110599	-0.160571	0.0750279	0.0843158	0.0565517	0.0853843	0.132173	0.198815	0.0832025	0.0380447	0.196804	0.0619844	0.199172	0.0769743
	Sig.（双尾）		0.7516	0.431295	0.597636	0.232037	0.766301	0.509547	0.902732	0.417092	0.237131	0.582615	0.536686	0.678888	0.531518	0.33152	0.141847	0.542096	0.780721	0.146005	0.649956	0.141117	0.572843
	个案数	56	56	56	56	56	56	56	56	56	56	56	56	56	56	56	56	56	56	56	56	56	56
elev_china	Pearson coefficient	-0.0432539	1	-0.0316809	-.878**	.700**	.337*	0.226906	-.898**	-.838**	.517**	-.932**	-.780**	-.946**	-.789**	-.685**	-.576**	-.559**	.514**	-.628**	-.532**	-.561**	-.471**
	Sig.（双尾）	0.7516		0.816702	7.04743e-19	1.90677e-09	0.0110518	0.0926216	6.36465e-21	8.44889e-16	4.42547e-05	1.95068e-25	1.3866e-12	4.85716e-28	4.98749e-13	5.95846e-09	3.4827e-06	7.41275e-06	5.09927e-05	2.16129e-07	2.4031e-05	6.91961e-06	0.000246482
	个案数	56	56	56	56	56	56	56	56	56	56	56	56	56	56	56	56	56	56	56	56	56	56
slope_Chin	Pearson coefficient	0.10728	-0.0316809	1	0.157382	-.267*	0.115597	-.319*	-0.00324986	0.259713	-.416**	0.0943307	0.227866	0.0847505	0.217513	0.112001	0.207384	0.218838	-0.0708716	0.156406	0.205344	0.164734	0.217906
	Sig.（双尾）	0.431295	0.816702		0.246694	0.0470177	0.396222	0.0166132	0.981035	0.0532371	0.00144937	0.489233	0.0912135	0.53458	0.107321	0.411176	0.125117	0.105145	0.603729	0.249676	0.128957	0.225029	0.106672
	个案数	56	56	56	56	56	56	56	56	56	56	56	56	56	56	56	56	56	56	56	56	56	56
bio_1_Chin	Pearson coefficient	0.0720643	-.878**	0.157382	1	-.558**	0.0863193	-.598**	.911**	.973**	-.720**	.973**	.971**	.964**	.981**	.655**	.626**	.553**	-.377**	.637**	.549**	.608**	.507**
	Sig.（双尾）	0.597636	7.04743e-19	0.246694		7.82885e-06	0.527016	1.1618e-06	1.89634e-22	7.02043e-36	3.96944e-10	3.99309e-36	2.12596e-35	1.21504e-32	6.84326e-40	4.35818e-08	2.51691e-07	9.79981e-06	0.00423131	1.29257e-07	1.18275e-05	6.63284e-07	6.62323e-05
	个案数	56	56	56	56	56	56	56	56	56	56	56	56	56	56	56	56	56	56	56	56	56	56
bio_2_chin	Pearson coefficient	-0.162305	.700**	-.267*	-.558**	1	.542**	0.232753	-.425**	-.681**	.697**	-.573**	-.547**	-.585**	-.532**	-.650**	-.561**	-.635**	.583**	-.589**	-.596**	-.527**	-.543**
	Sig.（双尾）	0.232037	1.90677e-09	0.0470177	7.82885e-06		1.62941e-05	0.0842974	0.0011048	7.78917e-09	2.41843e-09	4.01841e-06	1.31667e-05	2.2295e-06	2.44822e-05	6.08919e-08	7.02926e-06	1.43601e-07	2.40628e-06	1.81999e-06	1.26129e-06	3.03383e-05	1.52321e-05
	个案数	56	56	56	56	56	56	56	56	56	56	56	56	56	56	56	56	56	56	56	56	56	56
bio_3_chin	Pearson coefficient	-0.0406169	.337*	0.115597	0.0863193	.542**	1	-.675**	-0.11957	0.0705985	-0.220399	-0.0881243	0.235311	-0.132655	0.230678	-0.0860725	0.00672079	-0.054556	0.166224	-0.0572423	0.015562	0.026582	0.0499573
	Sig.（双尾）	0.766301	0.0110518	0.396222	0.527016	1.62941e-05		1.15784e-08	0.380078	0.605128	0.102625	0.518379	0.0808463	0.329746	0.0871824	0.528202	0.960792	0.689636	0.220804	0.675184	0.909368	0.845809	0.714632
	个案数	56	56	56	56	56	56	56	56	56	56	56	56	56	56	56	56	56	56	56	56	56	56
bio_4_chin	Pearson coefficient	-0.0899857	0.226906	-.319*	-.598**	0.232753	-.675**	1	-0.249683	-.679**	.853**	-.405**	-.754**	-.363**	-.742**	-.491**	-.538**	-.462**	.282*	-.480**	-.507**	-.527**	-.502**
	Sig.（双尾）	0.509547	0.0926216	0.0166132	1.1618e-06	0.0842974	1.15784e-08		0.063478	8.57153e-09	6.79502e-17	0.00195724	1.9059e-11	0.0059199	5.85011e-11	0.000120515	1.86736e-05	0.000337888	0.0352168	0.000179642	6.63487e-05	2.97366e-05	8.00923e-05
	个案数	56	56	56	56	56	56	56	56	56	56	56	56	56	56	56	56	56	56	56	56	56	56
bio_5_chin	Pearson coefficient	0.0167068	-.898**	-0.00324986	.911**	-.425**	-0.11957	-0.249683	1	.815**	-.389**	.966**	.797**	.974**	.820**	.479**	.440**	.352**	-0.222574	.475**	.331*	.427**	.290*
	Sig.（双尾）	0.902732	6.36465e-21	0.981035	1.89634e-22	0.0011048	0.380078	0.063478		2.20098e-14	0.0030621	1.42843e-33	1.89974e-13	1.30447e-36	1.01562e-14	0.000190078	0.000682593	0.00787197	0.0991935	0.000215344	0.0126281	0.00103964	0.0303128
	个案数	56	56	56	56	56	56	56	56	56	56	56	56	56	56	56	56	56	56	56	56	56	56
bio_6_chin	Pearson coefficient	0.110599	-.838**	0.259713	.973**	-.681**	0.0705985	-.679**	.815**	1	-.851**	.920**	.980**	.909**	.980**	.703**	.674**	.625**	-.452**	.676**	.623**	.649**	.581**
	Sig.（双尾）	0.417092	8.44889e-16	0.0532371	7.02043e-36	7.78917e-09	0.605128	8.57153e-09	2.20098e-14		9.80931e-17	1.23895e-23	2.52848e-39	3.65586e-22	8.32805e-40	1.52725e-09	1.23229e-08	2.56479e-07	0.00046792	1.06631e-08	2.98404e-07	6.1642e-08	2.73191e-06
	个案数	56	56	56	56	56	56	56	56	56	56	56	56	56	56	56	56	56	56	56	56	56	56
bio_7_chin	Pearson coefficient	-0.160571	.517**	-.416**	-.720**	.697**	-0.220399	.853**	-.389**	-.851**	1	-.587**	-.834**	-.562**	-.815**	-.684**	-.672**	-.675**	.517**	-.644**	-.689**	-.645**	-.660**
	Sig.（双尾）	0.237131	4.42547e-05	0.00144937	3.96944e-10	2.41843e-09	0.102625	6.79502e-17	0.0030621	9.80931e-17		2.02433e-06	1.40954e-15	6.61803e-06	2.15878e-14	6.41998e-09	1.40174e-08	1.15171e-08	4.54743e-05	8.51018e-08	4.25191e-09	7.94067e-08	3.16301e-08
	个案数	56	56	56	56	56	56	56	56	56	56	56	56	56	56	56	56	56	56	56	56	56	56
bio_8_chin	Pearson coefficient	0.0750279	-.932**	0.0943307	.973**	-.573**	-0.0881243	-.405**	.966**	.920**	-.587**	1	.898**	.996**	.911**	.613**	.573**	.507**	-.337*	.605**	.488**	.561**	.442**
	Sig.（双尾）	0.582615	1.95068e-25	0.489233	3.99309e-36	4.01841e-06	0.518379	0.00195724	1.42843e-33	1.23895e-23	2.02433e-06		6.05927e-21	8.75312e-59	1.77506e-22	4.97961e-07	3.89096e-06	6.57025e-05	0.01119	7.97889e-07	0.000137571	6.9375e-06	0.000654175
	个案数	56	56	56	56	56	56	56	56	56	56	56	56	56	56	56	56	56	56	56	56	56	56
bio_9_chin	Pearson coefficient	0.0843158	-.780**	0.227866	.971**	-.547**	0.235311	-.754**	.797**	.980**	-.834**	.898**	1	.879**	.996**	.698**	.676**	.623**	-.425**	.672**	.634**	.661**	.602**
	Sig.（双尾）	0.536686	1.3866e-12	0.0912135	2.12596e-35	1.31667e-05	0.0808463	1.9059e-11	1.89974e-13	2.52848e-39	1.40954e-15	6.05927e-21		5.15564e-19	2.44203e-57	2.30634e-09	1.10262e-08	2.949e-07	0.00110216	1.40653e-08	1.53039e-07	3.02635e-08	9.17516e-07
	个案数	56	56	56	56	56	56	56	56	56	56	56	56	56	56	56	56	56	56	56	56	56	56
bio_10_Chi	Pearson coefficient	0.0565517	-.946**	0.0847505	.964**	-.585**	-0.132655	-.363**	.974**	.909**	-.562**	.996**	.879**	1	.894**	.597**	.546**	.489**	-.350**	.577**	.470**	.527**	.423**
	Sig.（双尾）	0.678888	4.85716e-28	0.53458	1.21504e-32	2.2295e-06	0.329746	0.0059199	1.30447e-36	3.65586e-22	6.61803e-06	8.75312e-59	5.15564e-19		1.86249e-20	1.21451e-06	1.3659e-05	0.000133342	0.0082602	3.18374e-06	0.000257855	3.06249e-05	0.001146
	个案数	56	56	56	56	56	56	56	56	56	56	56	56	56	56	56	56	56	56	56	56	56	56
bio_11_chi	Pearson coefficient	0.0853843	-.789**	0.217513	.981**	-.532**	0.230678	-.742**	.820**	.980**	-.815**	.911**	.996**	.894**	1	.668**	.654**	.578**	-.388**	.649**	.586**	.636**	.550**
	Sig.（双尾）	0.531518	4.98749e-13	0.107321	6.84326e-40	2.44822e-05	0.0871824	5.85011e-11	1.01562e-14	8.32805e-40	2.15878e-14	1.77506e-22	2.44203e-57	1.86249e-20		1.90491e-08	4.56624e-08	3.09282e-06	0.00314272	6.19616e-08	2.10589e-06	1.42605e-07	1.11971e-05
	个案数	56	56	56	56	56	56	56	56	56	56	56	56	56	56	56	56	56	56	56	56	56	56
bio_12_Chi	Pearson coefficient	0.132173	-.685**	0.112001	.655**	-.650**	-0.0860725	-.491**	.479**	.703**	-.684**	.613**	.698**	.597**	.668**	1	.920**	.826**	-.711**	.951**	.839**	.934**	.824**
	Sig.（双尾）	0.33152	5.95846e-09	0.411176	4.35818e-08	6.08919e-08	0.528202	0.000120515	0.000190078	1.52725e-09	6.41998e-09	4.97961e-07	2.30634e-09	1.21451e-06	1.90491e-08		1.26372e-23	4.5736e-15	8.5306e-10	4.1368e-29	7.32295e-16	7.64644e-26	6.09499e-15
	个案数	56	56	56	56	56	56	56	56	56	56	56	56	56	56	56	56	56	56	56	56	56	56
bio_13_Chi	Pearson coefficient	0.198815	-.576**	0.207384	.626**	-.561**	0.00672079	-.538**	.440**	.674**	-.672**	.573**	.676**	.546**	.654**	.920**	1	.682**	-.428**	.983**	.679**	.983**	.685**
	Sig.（双尾）	0.141847	3.4827e-06	0.125117	2.51691e-07	7.02926e-06	0.960792	1.86736e-05	0.000682593	1.23229e-08	1.40174e-08	3.89096e-06	1.10262e-08	1.3659e-05	4.56624e-08	1.26372e-23		7.1652e-09	0.000998823	2.48507e-41	8.90937e-09	1.21997e-41	5.90168e-09
	个案数	56	56	56	56	56	56	56	56	56	56	56	56	56	56	56	56	56	56	56	56	56	56
bio_14_Chi	Pearson coefficient	0.0832025	-.559**	0.218838	.553**	-.635**	-0.054556	-.462**	.352**	.625**	-.675**	.507**	.623**	.489**	.578**	.826**	.682**	1	-.712**	.727**	.981**	.713**	.937**
	Sig.（双尾）	0.542096	7.41275e-06	0.105145	9.79981e-06	1.43601e-07	0.689636	0.000337888	0.00787197	2.56479e-07	1.15171e-08	6.57025e-05	2.949e-07	0.000133342	3.09282e-06	4.5736e-15	7.1652e-09		7.81534e-10	2.23157e-10	4.94818e-40	7.23556e-10	2.20174e-26
	个案数	56	56	56	56	56	56	56	56	56	56	56	56	56	56	56	56	56	56	56	56	56	56
bio_15_chi	Pearson coefficient	0.0380447	.514**	-0.0708716	-.377**	.583**	0.166224	.282*	-0.222574	-.452**	.517**	-.337*	-.425**	-.350**	-.388**	-.711**	-.428**	-.712**	1	-.489**	-.756**	-.453**	-.695**
	Sig.（双尾）	0.780721	5.09927e-05	0.603729	0.00423131	2.40628e-06	0.220804	0.0352168	0.0991935	0.00046792	4.54743e-05	0.01119	0.00110216	0.0082602	0.00314272	8.5306e-10	0.000998823	7.81534e-10		0.000132587	1.59722e-11	0.000453763	2.73706e-09
	个案数	56	56	56	56	56	56	56	56	56	56	56	56	56	56	56	56	56	56	56	56	56	56
bio_16_chi	Pearson coefficient	0.196804	-.628**	0.156406	.637**	-.589**	-0.0572423	-.480**	.475**	.676**	-.644**	.605**	.672**	.577**	.649**	.951**	.983**	.727**	-.489**	1	.717**	.993**	.713**
	Sig.（双尾）	0.146005	2.16129e-07	0.249676	1.29257e-07	1.81999e-06	0.675184	0.000179642	0.000215344	1.06631e-08	8.51018e-08	7.97889e-07	1.40653e-08	3.18374e-06	6.19616e-08	4.1368e-29	2.48507e-41	2.23157e-10	0.000132587		5.31789e-10	5.10119e-52	7.10685e-10
	个案数	56	56	56	56	56	56	56	56	56	56	56	56	56	56	56	56	56	56	56	56	56	56
bio_17_chi	Pearson coefficient	0.0619844	-.532**	0.205344	.549**	-.596**	0.015562	-.507**	.331*	.623**	-.689**	.488**	.634**	.470**	.586**	.839**	.679**	.981**	-.756**	.717**	1	.705**	.973**
	Sig.（双尾）	0.649956	2.4031e-05	0.128957	1.18275e-05	1.26129e-06	0.909368	6.63487e-05	0.0126281	2.98404e-07	4.25191e-09	0.000137571	1.53039e-07	0.000257855	2.10589e-06	7.32295e-16	8.90937e-09	4.94818e-40	1.59722e-11	5.31789e-10		1.32367e-09	4.14887e-36
	个案数	56	56	56	56	56	56	56	56	56	56	56	56	56	56	56	56	56	56	56	56	56	56
bio_18_chi	Pearson coefficient	0.199172	-.561**	0.164734	.608**	-.527**	0.026582	-.527**	.427**	.649**	-.645**	.561**	.661**	.527**	.636**	.934**	.983**	.713**	-.453**	.993**	.705**	1	.705**
	Sig.（双尾）	0.141117	6.91961e-06	0.225029	6.63284e-07	3.03383e-05	0.845809	2.97366e-05	0.00103964	6.1642e-08	7.94067e-08	6.9375e-06	3.02635e-08	3.06249e-05	1.42605e-07	7.64644e-26	1.21997e-41	7.23556e-10	0.000453763	5.10119e-52	1.32367e-09		1.26872e-09
	个案数	56	56	56	56	56	56	56	56	56	56	56	56	56	56	56	56	56	56	56	56	56	56
bio_19_chi	Pearson coefficient	0.0769743	-.471**	0.217906	.507**	-.543**	0.0499573	-.502**	.290*	.581**	-.660**	.442**	.602**	.423**	.550**	.824**	.685**	.937**	-.695**	.713**	.973**	.705**	1
	Sig.（双尾）	0.572843	0.000246482	0.106672	6.62323e-05	1.52321e-05	0.714632	8.00923e-05	0.0303128	2.73191e-06	3.16301e-08	0.000654175	9.17516e-07	0.001146	1.11971e-05	6.09499e-15	5.90168e-09	2.20174e-26	2.73706e-09	7.10685e-10	4.14887e-36	1.26872e-09
	个案数	56	56	56	56	56	56	56	56	56	56	56	56	56	56	56	56	56	56	56	56	56	56

## Sheet: coefficient of F. taipaiensis
Supplementary Table 2. Correlation analysis on 22 environmental factors.
		aspect_chi	elev_china	slope_Chin	bio_1_Chin	bio_2_chin	bio_3_chin	bio_4_chin	bio_5_chin	bio_6_chin	bio_7_chin	bio_8_chin	bio_9_chin	bio_10_Chi	bio_11_chi	bio_12_Chi	bio_13_Chi	bio_14_Chi	bio_15_chi	bio_16_chi	bio_17_chi	bio_18_chi	bio_19_chi
aspect_chi	Pearson coefficient	1	0.0697179	0.137861	-0.0640205	0.0022629	0.0199198	-0.0131401	-0.0724017	-0.0609929	-0.00209203	-0.0654861	-0.0562304	-0.0679936	-0.0624104	-0.0583153	-0.0985528	-0.0147227	0.0599434	-0.0464964	-0.0105221	-0.056482	0.00265676
	Sig.（双尾）		0.649055	0.366474	0.676088	0.988229	0.896662	0.931729	0.636471	0.690623	0.989118	0.669094	0.713708	0.657191	0.683804	0.703569	0.519524	0.923529	0.695687	0.761666	0.945308	0.712482	0.986181
	个案数	45	45	45	45	45	45	45	45	45	45	45	45	45	45	45	45	45	45	45	45	45	45
elev_china	Pearson coefficient	0.0697179	1	.405**	-.896**	.491**	.654**	-.536**	-.964**	-.753**	-0.121242	-.965**	-.710**	-.977**	-.729**	-.425**	-.486**	-.492**	.494**	-.422**	-.453**	-.369*	-.417**
	Sig.（双尾）	0.649055		0.00578739	9.83455e-17	0.000609106	1.08254e-06	0.000148404	2.81009e-26	2.43924e-09	0.427568	1.2678e-26	4.73611e-08	1.86243e-30	1.3352e-08	0.00365346	0.000721678	0.000589849	0.000567672	0.00388995	0.00176757	0.0125908	0.0043546
	个案数	45	45	45	45	45	45	45	45	45	45	45	45	45	45	45	45	45	45	45	45	45	45
slope_Chin	Pearson coefficient	0.137861	.405**	1	-.336*	-0.0984438	0.0969601	-.373*	-.413**	-0.162757	-.305*	-.396**	-0.211661	-.407**	-0.216901	-0.0241434	-0.0184778	-0.154811	0.255329	0.0440496	-0.149085	0.0355463	-0.136981
	Sig.（双尾）	0.366474	0.00578739		0.0242027	0.519988	0.526328	0.0116931	0.00481452	0.285419	0.0414053	0.00702685	0.162781	0.00551488	0.15238	0.874911	0.904107	0.309908	0.090496	0.773869	0.328359	0.816682	0.369571
	个案数	45	45	45	45	45	45	45	45	45	45	45	45	45	45	45	45	45	45	45	45	45	45
bio_1_Chin	Pearson coefficient	-0.0640205	-.896**	-.336*	1	-.489**	-.406**	0.146351	.937**	.932**	-0.198997	.961**	.943**	.961**	.951**	.620**	.677**	.650**	-.617**	.622**	.632**	.594**	.619**
	Sig.（双尾）	0.676088	9.83455e-17	0.0242027		0.00065735	0.00562331	0.337407	2.76455e-21	1.37564e-20	0.190026	9.84293e-26	3.44653e-22	1.60577e-25	1.27502e-23	5.59408e-06	3.21664e-07	1.38454e-06	6.44957e-06	5.16988e-06	3.22572e-06	1.70922e-05	5.72821e-06
	个案数	45	45	45	45	45	45	45	45	45	45	45	45	45	45	45	45	45	45	45	45	45	45
bio_2_chin	Pearson coefficient	0.0022629	.491**	-0.0984438	-.489**	1	.774**	0.0367289	-.388**	-.689**	.564**	-.443**	-.500**	-.458**	-.515**	-.707**	-.691**	-.575**	.497**	-.758**	-.548**	-.684**	-.515**
	Sig.（双尾）	0.988229	0.000609106	0.519988	0.00065735		4.62587e-10	0.810693	0.00848718	1.62903e-07	5.53027e-05	0.00232044	0.000475952	0.00155766	0.000293723	5.58085e-08	1.46629e-07	3.67176e-05	0.000513625	1.66645e-09	9.72764e-05	2.21889e-07	0.000298558
	个案数	45	45	45	45	45	45	45	45	45	45	45	45	45	45	45	45	45	45	45	45	45	45
bio_3_chin	Pearson coefficient	0.0199198	.654**	0.0969601	-.406**	.774**	1	-.580**	-.537**	-.412**	-0.0798442	-.517**	-0.20814	-.551**	-0.238622	-.391**	-.396**	-.355*	0.26293	-.415**	-0.290774	-.340*	-0.224375
	Sig.（双尾）	0.896662	1.08254e-06	0.526328	0.00562331	4.62587e-10		2.96546e-05	0.00014203	0.00492907	0.602107	0.000278093	0.170053	8.86406e-05	0.114433	0.00791374	0.00714891	0.0168431	0.0809843	0.00463967	0.0526499	0.0223727	0.138403
	个案数	45	45	45	45	45	45	45	45	45	45	45	45	45	45	45	45	45	45	45	45	45	45
bio_4_chin	Pearson coefficient	-0.0131401	-.536**	-.373*	0.146351	0.0367289	-.580**	1	.462**	-0.128171	.833**	.386**	-0.188614	.414**	-0.164036	-0.271771	-0.240097	-0.117862	0.0878408	-.306*	-0.175703	-.340*	-0.228308
	Sig.（双尾）	0.931729	0.000148404	0.0116931	0.337407	0.810693	2.96546e-05		0.00139549	0.401428	1.20907e-12	0.00878647	0.21467	0.00473043	0.281598	0.0709259	0.112143	0.440654	0.566114	0.0411271	0.248298	0.0224825	0.131441
	个案数	45	45	45	45	45	45	45	45	45	45	45	45	45	45	45	45	45	45	45	45	45	45
bio_5_chin	Pearson coefficient	-0.0724017	-.964**	-.413**	.937**	-.388**	-.537**	.462**	1	.780**	0.127858	.980**	.774**	.990**	.790**	.450**	.510**	.520**	-.487**	.438**	.481**	.405**	.451**
	Sig.（双尾）	0.636471	2.81009e-26	0.00481452	2.76455e-21	0.00848718	0.00014203	0.00139549		2.70038e-10	0.402592	8.18402e-32	4.55121e-10	1.47383e-38	1.07047e-10	0.00193493	0.000343587	0.000251617	0.000697713	0.00262471	0.000820912	0.00573862	0.00188356
	个案数	45	45	45	45	45	45	45	45	45	45	45	45	45	45	45	45	45	45	45	45	45	45
bio_6_chin	Pearson coefficient	-0.0609929	-.753**	-0.162757	.932**	-.689**	-.412**	-0.128171	.780**	1	-.521**	.830**	.969**	.828**	.974**	.769**	.806**	.713**	-.667**	.793**	.703**	.754**	.695**
	Sig.（双尾）	0.690623	2.43924e-09	0.285419	1.37564e-20	1.62903e-07	0.00492907	0.401428	2.70038e-10		0.000243612	1.77179e-12	1.14668e-27	2.30914e-12	1.83424e-29	6.77735e-10	2.42428e-11	3.89548e-08	5.72443e-07	8.28084e-11	7.40448e-08	2.28166e-09	1.19079e-07
	个案数	45	45	45	45	45	45	45	45	45	45	45	45	45	45	45	45	45	45	45	45	45	45
bio_7_chin	Pearson coefficient	-0.00209203	-0.121242	-.305*	-0.198997	.564**	-0.0798442	.833**	0.127858	-.521**	1	0.0211286	-.480**	0.0388264	-.466**	-.605**	-.581**	-.421**	.393**	-.660**	-.457**	-.642**	-.486**
	Sig.（双尾）	0.989118	0.427568	0.0414053	0.190026	5.53027e-05	0.602107	1.20907e-12	0.402592	0.000243612		0.890428	0.000853851	0.800097	0.00125303	1.05662e-05	2.82304e-05	0.00399698	0.00761773	8.28845e-07	0.00158244	2.03371e-06	0.000709083
	个案数	45	45	45	45	45	45	45	45	45	45	45	45	45	45	45	45	45	45	45	45	45	45
bio_8_chin	Pearson coefficient	-0.0654861	-.965**	-.396**	.961**	-.443**	-.517**	.386**	.980**	.830**	0.0211286	1	.826**	.992**	.839**	.502**	.569**	.566**	-.550**	.496**	.536**	.462**	.512**
	Sig.（双尾）	0.669094	1.2678e-26	0.00702685	9.84293e-26	0.00232044	0.000278093	0.00878647	8.18402e-32	1.77179e-12	0.890428		2.86414e-12	1.82914e-40	6.21559e-13	0.000445481	4.56589e-05	5.12109e-05	9.20459e-05	0.000536506	0.000149638	0.00139146	0.000321111
	个案数	45	45	45	45	45	45	45	45	45	45	45	45	45	45	45	45	45	45	45	45	45	45
bio_9_chin	Pearson coefficient	-0.0562304	-.710**	-0.211661	.943**	-.500**	-0.20814	-0.188614	.774**	.969**	-.480**	.826**	1	.815**	.999**	.708**	.752**	.689**	-.656**	.719**	.692**	.701**	.698**
	Sig.（双尾）	0.713708	4.73611e-08	0.162781	3.44653e-22	0.000475952	0.170053	0.21467	4.55121e-10	1.14668e-27	0.000853851	2.86414e-12		9.35904e-12	5.13833e-61	5.37225e-08	2.55905e-09	1.62856e-07	9.84172e-07	2.64768e-08	1.4078e-07	7.98157e-08	9.80301e-08
	个案数	45	45	45	45	45	45	45	45	45	45	45	45	45	45	45	45	45	45	45	45	45	45
bio_10_Chi	Pearson coefficient	-0.0679936	-.977**	-.407**	.961**	-.458**	-.551**	.414**	.990**	.828**	0.0388264	.992**	.815**	1	.830**	.501**	.563**	.565**	-.548**	.495**	.532**	.456**	.504**
	Sig.（双尾）	0.657191	1.86243e-30	0.00551488	1.60577e-25	0.00155766	8.86406e-05	0.00473043	1.47383e-38	2.30914e-12	0.800097	1.82914e-40	9.35904e-12		1.79302e-12	0.000457855	5.69559e-05	5.27315e-05	9.72399e-05	0.000554321	0.000171689	0.00164417	0.000414367
	个案数	45	45	45	45	45	45	45	45	45	45	45	45	45	45	45	45	45	45	45	45	45	45
bio_11_chi	Pearson coefficient	-0.0624104	-.729**	-0.216901	.951**	-.515**	-0.238622	-0.164036	.790**	.974**	-.466**	.839**	.999**	.830**	1	.712**	.758**	.691**	-.652**	.724**	.690**	.705**	.693**
	Sig.（双尾）	0.683804	1.3352e-08	0.15238	1.27502e-23	0.000293723	0.114433	0.281598	1.07047e-10	1.83424e-29	0.00125303	6.21559e-13	5.13833e-61	1.79302e-12		4.13426e-08	1.62345e-09	1.50929e-07	1.2244e-06	1.86015e-08	1.5424e-07	6.53999e-08	1.30508e-07
	个案数	45	45	45	45	45	45	45	45	45	45	45	45	45	45	45	45	45	45	45	45	45	45
bio_12_Chi	Pearson coefficient	-0.0583153	-.425**	-0.0241434	.620**	-.707**	-.391**	-0.271771	.450**	.769**	-.605**	.502**	.708**	.501**	.712**	1	.955**	.939**	-.796**	.980**	.930**	.978**	.916**
	Sig.（双尾）	0.703569	0.00365346	0.874911	5.59408e-06	5.58085e-08	0.00791374	0.0709259	0.00193493	6.77735e-10	1.05662e-05	0.000445481	5.37225e-08	0.000457855	4.13426e-08		2.26598e-24	1.66679e-21	6.59474e-11	9.2397e-32	2.49796e-20	8.03957e-31	1.24777e-18
	个案数	45	45	45	45	45	45	45	45	45	45	45	45	45	45	45	45	45	45	45	45	45	45
bio_13_Chi	Pearson coefficient	-0.0985528	-.486**	-0.0184778	.677**	-.691**	-.396**	-0.240097	.510**	.806**	-.581**	.569**	.752**	.563**	.758**	.955**	1	.869**	-.682**	.973**	.854**	.974**	.836**
	Sig.（双尾）	0.519524	0.000721678	0.904107	3.21664e-07	1.46629e-07	0.00714891	0.112143	0.000343587	2.42428e-11	2.82304e-05	4.56589e-05	2.55905e-09	5.69559e-05	1.62345e-09	2.26598e-24		1.00082e-14	2.52749e-07	5.83807e-29	9.3655e-14	3.00023e-29	9.14501e-13
	个案数	45	45	45	45	45	45	45	45	45	45	45	45	45	45	45	45	45	45	45	45	45	45
bio_14_Chi	Pearson coefficient	-0.0147227	-.492**	-0.154811	.650**	-.575**	-.355*	-0.117862	.520**	.713**	-.421**	.566**	.689**	.565**	.691**	.939**	.869**	1	-.876**	.883**	.995**	.901**	.985**
	Sig.（双尾）	0.923529	0.000589849	0.309908	1.38454e-06	3.67176e-05	0.0168431	0.440654	0.000251617	3.89548e-08	0.00399698	5.12109e-05	1.62856e-07	5.27315e-05	1.50929e-07	1.66679e-21	1.00082e-14		3.15191e-15	1.07907e-15	1.99557e-44	3.41826e-17	2.54094e-34
	个案数	45	45	45	45	45	45	45	45	45	45	45	45	45	45	45	45	45	45	45	45	45	45
bio_15_chi	Pearson coefficient	0.0599434	.494**	0.255329	-.617**	.497**	0.26293	0.0878408	-.487**	-.667**	.393**	-.550**	-.656**	-.548**	-.652**	-.796**	-.682**	-.876**	1	-.695**	-.889**	-.686**	-.891**
	Sig.（双尾）	0.695687	0.000567672	0.090496	6.44957e-06	0.000513625	0.0809843	0.566114	0.000697713	5.72443e-07	0.00761773	9.20459e-05	9.84172e-07	9.72399e-05	1.2244e-06	6.59474e-11	2.52749e-07	3.15191e-15		1.18002e-07	3.29754e-16	2.03413e-07	2.40791e-16
	个案数	45	45	45	45	45	45	45	45	45	45	45	45	45	45	45	45	45	45	45	45	45	45
bio_16_chi	Pearson coefficient	-0.0464964	-.422**	0.0440496	.622**	-.758**	-.415**	-.306*	.438**	.793**	-.660**	.496**	.719**	.495**	.724**	.980**	.973**	.883**	-.695**	1	.870**	.988**	.855**
	Sig.（双尾）	0.761666	0.00388995	0.773869	5.16988e-06	1.66645e-09	0.00463967	0.0411271	0.00262471	8.28084e-11	8.28845e-07	0.000536506	2.64768e-08	0.000554321	1.86015e-08	9.2397e-32	5.83807e-29	1.07907e-15	1.18002e-07		8.10323e-15	3.55918e-36	7.55689e-14
	个案数	45	45	45	45	45	45	45	45	45	45	45	45	45	45	45	45	45	45	45	45	45	45
bio_17_chi	Pearson coefficient	-0.0105221	-.453**	-0.149085	.632**	-.548**	-0.290774	-0.175703	.481**	.703**	-.457**	.536**	.692**	.532**	.690**	.930**	.854**	.995**	-.889**	.870**	1	.893**	.996**
	Sig.（双尾）	0.945308	0.00176757	0.328359	3.22572e-06	9.72764e-05	0.0526499	0.248298	0.000820912	7.40448e-08	0.00158244	0.000149638	1.4078e-07	0.000171689	1.5424e-07	2.49796e-20	9.3655e-14	1.99557e-44	3.29754e-16	8.10323e-15		1.65013e-16	8.46137e-48
	个案数	45	45	45	45	45	45	45	45	45	45	45	45	45	45	45	45	45	45	45	45	45	45
bio_18_chi	Pearson coefficient	-0.056482	-.369*	0.0355463	.594**	-.684**	-.340*	-.340*	.405**	.754**	-.642**	.462**	.701**	.456**	.705**	.978**	.974**	.901**	-.686**	.988**	.893**	1	.881**
	Sig.（双尾）	0.712482	0.0125908	0.816682	1.70922e-05	2.21889e-07	0.0223727	0.0224825	0.00573862	2.28166e-09	2.03371e-06	0.00139146	7.98157e-08	0.00164417	6.53999e-08	8.03957e-31	3.00023e-29	3.41826e-17	2.03413e-07	3.55918e-36	1.65013e-16		1.38373e-15
	个案数	45	45	45	45	45	45	45	45	45	45	45	45	45	45	45	45	45	45	45	45	45	45
bio_19_chi	Pearson coefficient	0.00265676	-.417**	-0.136981	.619**	-.515**	-0.224375	-0.228308	.451**	.695**	-.486**	.512**	.698**	.504**	.693**	.916**	.836**	.985**	-.891**	.855**	.996**	.881**	1
	Sig.（双尾）	0.986181	0.0043546	0.369571	5.72821e-06	0.000298558	0.138403	0.131441	0.00188356	1.19079e-07	0.000709083	0.000321111	9.80301e-08	0.000414367	1.30508e-07	1.24777e-18	9.14501e-13	2.54094e-34	2.40791e-16	7.55689e-14	8.46137e-48	1.38373e-15
	个案数	45	45	45	45	45	45	45	45	45	45	45	45	45	45	45	45	45	45	45	45	45	45

## Sheet: coefficient of F. wabuensis
Supplementary Table 2. Correlation analysis on 22 environmental factors.
		aspect_chi	elev_china	slope_Chin	bio_1_Chin	bio_2_chin	bio_3_chin	bio_4_chin	bio_5_chin	bio_6_chin	bio_7_chin	bio_8_chin	bio_9_chin	bio_10_Chi	bio_11_chi	bio_12_Chi	bio_13_Chi	bio_14_Chi	bio_15_chi	bio_16_chi	bio_17_chi	bio_18_chi	bio_19_chi
aspect_chi	Pearson coefficient	1	-0.420785	-0.0653743	0.394255	-0.172898	-0.0510658	-0.073229	0.444658	0.352551	-0.172366	0.419728	0.346079	0.42596	0.354888	-0.116867	-0.154189	0.0569512	-0.194724	-0.191083	0.0554404	-0.23165	0.0305856
	Sig.（双尾）		0.0925819	0.803144	0.117359	0.506945	0.845676	0.780009	0.0737173	0.165157	0.508273	0.09349	0.1736	0.0882263	0.162179	0.655101	0.554612	0.828126	0.4539	0.462549	0.832624	0.370988	0.907234
	个案数	17	17	17	17	17	17	17	17	17	17	17	17	17	17	17	17	17	17	17	17	17	17
elev_china	Pearson coefficient	-0.420785	1	0.364326	-.925**	.747**	0.348012	0.323605	-.963**	-.899**	.648**	-.966**	-.861**	-.975**	-.866**	-.538*	-.541*	-0.413412	0.46209	-.493*	-0.40932	-0.423425	-0.356746
	Sig.（双尾）	0.0925819		0.150518	1.04079e-07	0.000565896	0.171049	0.205135	6.08209e-10	9.44316e-07	0.00492399	3.24676e-10	9.10247e-06	3.68006e-11	7.16335e-06	0.0260631	0.0248119	0.0990513	0.0618404	0.044349	0.102779	0.0903407	0.159836
	个案数	17	17	17	17	17	17	17	17	17	17	17	17	17	17	17	17	17	17	17	17	17	17
slope_Chin	Pearson coefficient	-0.0653743	0.364326	1	-0.255491	0.361705	0.376235	-0.101981	-0.296978	-0.241632	0.12764	-0.31722	-0.202616	-0.316287	-0.203404	-0.153264	-0.274594	-0.110887	-0.0556516	-0.231612	-0.0708512	-0.202003	-0.0480142
	Sig.（双尾）	0.803144	0.150518		0.322305	0.153697	0.136638	0.696928	0.247045	0.35013	0.625413	0.214732	0.435439	0.216157	0.433618	0.557016	0.286145	0.671797	0.831995	0.37107	0.786995	0.436859	0.854804
	个案数	17	17	17	17	17	17	17	17	17	17	17	17	17	17	17	17	17	17	17	17	17	17
bio_1_Chin	Pearson coefficient	0.394255	-.925**	-0.255491	1	-.639**	-0.0119337	-.636**	.971**	.986**	-.815**	.983**	.986**	.982**	.989**	.598*	.578*	.548*	-.557*	.526*	.547*	0.479956	.493*
	Sig.（双尾）	0.117359	1.04079e-07	0.322305		0.00578053	0.963743	0.00603617	1.00746e-10	4.18424e-13	6.6838e-05	2.22656e-12	4.69474e-13	3.20529e-12	6.62082e-14	0.0112193	0.0150131	0.0228718	0.0202793	0.0301819	0.0229205	0.0512029	0.0443565
	个案数	17	17	17	17	17	17	17	17	17	17	17	17	17	17	17	17	17	17	17	17	17	17
bio_2_chin	Pearson coefficient	-0.172898	.747**	0.361705	-.639**	1	.630**	0.226975	-.609**	-.717**	.713**	-.681**	-.604*	-.686**	-.606**	-.747**	-.722**	-.500*	.501*	-.736**	-0.445142	-.659**	-0.426299
	Sig.（双尾）	0.506945	0.000565896	0.153697	0.00578053		0.00667008	0.380991	0.00953887	0.00118811	0.00132832	0.0026022	0.0102026	0.00234096	0.00987537	0.000564313	0.00107346	0.0410316	0.0404817	0.000760683	0.0733668	0.00402957	0.0879459
	个案数	17	17	17	17	17	17	17	17	17	17	17	17	17	17	17	17	17	17	17	17	17	17
bio_3_chin	Pearson coefficient	-0.0510658	0.348012	0.376235	-0.0119337	.630**	1	-.603*	-0.137737	-0.0369693	-0.0931861	-0.147905	0.107909	-0.174786	0.0972214	-0.122064	-0.188791	0.198683	-0.083992	-0.190659	0.249896	-0.104139	0.25466
	Sig.（双尾）	0.845676	0.171049	0.136638	0.963743	0.00667008		0.0104392	0.598076	0.887977	0.722046	0.571048	0.680165	0.502243	0.710487	0.640715	0.468035	0.444591	0.748592	0.463562	0.333378	0.690811	0.323935
	个案数	17	17	17	17	17	17	17	17	17	17	17	17	17	17	17	17	17	17	17	17	17	17
bio_4_chin	Pearson coefficient	-0.073229	0.323605	-0.101981	-.636**	0.226975	-.603*	1	-0.453373	-.686**	.839**	-.497*	-.748**	-0.479388	-.742**	-.632**	-.500*	-.698**	.639**	-.508*	-.715**	-.537*	-.698**
	Sig.（双尾）	0.780009	0.205135	0.696928	0.00603617	0.380991	0.0104392		0.0675883	0.00234764	2.5651e-05	0.0421795	0.000557497	0.0515184	0.000645693	0.00652408	0.0411886	0.00182521	0.00578287	0.0372732	0.00125532	0.0263396	0.00183755
	个案数	17	17	17	17	17	17	17	17	17	17	17	17	17	17	17	17	17	17	17	17	17	17
bio_5_chin	Pearson coefficient	0.444658	-.963**	-0.296978	.971**	-.609**	-0.137737	-0.453373	1	.930**	-.666**	.983**	.920**	.993**	.928**	0.460208	0.466729	0.375347	-0.449084	0.396124	0.379194	0.33727	0.316862
	Sig.（双尾）	0.0737173	6.08209e-10	0.247045	1.00746e-10	0.00953887	0.598076	0.0675883		6.55937e-08	0.00352842	1.74478e-12	1.72019e-07	4.12884e-15	7.8427e-08	0.0630495	0.058934	0.137641	0.0705558	0.115475	0.133331	0.185547	0.215278
	个案数	17	17	17	17	17	17	17	17	17	17	17	17	17	17	17	17	17	17	17	17	17	17
bio_6_chin	Pearson coefficient	0.352551	-.899**	-0.241632	.986**	-.717**	-0.0369693	-.686**	.930**	1	-.894**	.959**	.986**	.957**	.988**	.694**	.657**	.615**	-.615**	.619**	.605*	.573*	.559*
	Sig.（双尾）	0.165157	9.44316e-07	0.35013	4.18424e-13	0.00118811	0.887977	0.00234764	6.55937e-08		1.36023e-06	1.30125e-09	3.60121e-13	1.80502e-09	1.06086e-13	0.00198116	0.00413477	0.00863065	0.0086573	0.00800329	0.0101247	0.016114	0.0197252
	个案数	17	17	17	17	17	17	17	17	17	17	17	17	17	17	17	17	17	17	17	17	17	17
bio_7_chin	Pearson coefficient	-0.172366	.648**	0.12764	-.815**	.713**	-0.0931861	.839**	-.666**	-.894**	1	-.745**	-.878**	-.730**	-.872**	-.847**	-.764**	-.789**	.699**	-.773**	-.764**	-.752**	-.747**
	Sig.（双尾）	0.508273	0.00492399	0.625413	6.6838e-05	0.00132832	0.722046	2.5651e-05	0.00352842	1.36023e-06		0.000597347	3.60638e-06	0.000878552	5.02481e-06	1.78632e-05	0.000357184	0.000165891	0.00180642	0.000272419	0.000356982	0.000503389	0.0005716
	个案数	17	17	17	17	17	17	17	17	17	17	17	17	17	17	17	17	17	17	17	17	17	17
bio_8_chin	Pearson coefficient	0.419728	-.966**	-0.31722	.983**	-.681**	-0.147905	-.497*	.983**	.959**	-.745**	1	.945**	.996**	.948**	.542*	.565*	.490*	-0.463959	.506*	0.480653	0.450774	0.424443
	Sig.（双尾）	0.09349	3.24676e-10	0.214732	2.22656e-12	0.0026022	0.571048	0.0421795	1.74478e-12	1.30125e-09	0.000597347		1.11385e-08	5.51395e-17	7.17723e-09	0.0247226	0.0179997	0.0459889	0.0606573	0.0382082	0.0508179	0.0693754	0.0894876
	个案数	17	17	17	17	17	17	17	17	17	17	17	17	17	17	17	17	17	17	17	17	17	17
bio_9_chin	Pearson coefficient	0.346079	-.861**	-0.202616	.986**	-.604*	0.107909	-.748**	.920**	.986**	-.878**	.945**	1	.938**	.998**	.659**	.626**	.637**	-.601*	.584*	.638**	.551*	.594*
	Sig.（双尾）	0.1736	9.10247e-06	0.435439	4.69474e-13	0.0102026	0.680165	0.000557497	1.72019e-07	3.60121e-13	3.60638e-06	1.11385e-08		2.68457e-08	8.47277e-20	0.00397648	0.00716215	0.00595882	0.0106658	0.0139156	0.00587978	0.0217972	0.0119191
	个案数	17	17	17	17	17	17	17	17	17	17	17	17	17	17	17	17	17	17	17	17	17	17
bio_10_Chi	Pearson coefficient	0.42596	-.975**	-0.316287	.982**	-.686**	-0.174786	-0.479388	.993**	.957**	-.730**	.996**	.938**	1	.944**	.535*	.543*	0.450911	-.482*	0.482035	0.445	0.421646	0.38717
	Sig.（双尾）	0.0882263	3.68006e-11	0.216157	3.20529e-12	0.00234096	0.502243	0.0515184	4.12884e-15	1.80502e-09	0.000878552	5.51395e-17	2.68457e-08		1.30115e-08	0.0267623	0.0243479	0.0692804	0.0498246	0.0500603	0.0734694	0.0918464	0.124696
	个案数	17	17	17	17	17	17	17	17	17	17	17	17	17	17	17	17	17	17	17	17	17	17
bio_11_chi	Pearson coefficient	0.354888	-.866**	-0.203404	.989**	-.606**	0.0972214	-.742**	.928**	.988**	-.872**	.948**	.998**	.944**	1	.644**	.603*	.611**	-.605*	.559*	.612**	.524*	.562*
	Sig.（双尾）	0.162179	7.16335e-06	0.433618	6.62082e-14	0.00987537	0.710487	0.000645693	7.8427e-08	1.06086e-13	5.02481e-06	7.17723e-09	8.47277e-20	1.30115e-08		0.0052533	0.010411	0.00923551	0.0100711	0.0195805	0.00902089	0.0307229	0.0188396
	个案数	17	17	17	17	17	17	17	17	17	17	17	17	17	17	17	17	17	17	17	17	17	17
bio_12_Chi	Pearson coefficient	-0.116867	-.538*	-0.153264	.598*	-.747**	-0.122064	-.632**	0.460208	.694**	-.847**	.542*	.659**	.535*	.644**	1	.897**	.741**	-.674**	.940**	.737**	.927**	.752**
	Sig.（双尾）	0.655101	0.0260631	0.557016	0.0112193	0.000564313	0.640715	0.00652408	0.0630495	0.00198116	1.78632e-05	0.0247226	0.00397648	0.0267623	0.0052533		1.10758e-06	0.000672464	0.00300107	2.00041e-08	0.000737817	8.96951e-08	0.000492648
	个案数	17	17	17	17	17	17	17	17	17	17	17	17	17	17	17	17	17	17	17	17	17	17
bio_13_Chi	Pearson coefficient	-0.154189	-.541*	-0.274594	.578*	-.722**	-0.188791	-.500*	0.466729	.657**	-.764**	.565*	.626**	.543*	.603*	.897**	1	.587*	-0.313404	.983**	.554*	.973**	.594*
	Sig.（双尾）	0.554612	0.0248119	0.286145	0.0150131	0.00107346	0.468035	0.0411886	0.058934	0.00413477	0.000357184	0.0179997	0.00716215	0.0243479	0.010411	1.10758e-06		0.0131768	0.220603	1.75148e-12	0.0209948	6.21375e-11	0.0119166
	个案数	17	17	17	17	17	17	17	17	17	17	17	17	17	17	17	17	17	17	17	17	17	17
bio_14_Chi	Pearson coefficient	0.0569512	-0.413412	-0.110887	.548*	-.500*	0.198683	-.698**	0.375347	.615**	-.789**	.490*	.637**	0.450911	.611**	.741**	.587*	1	-.736**	.667**	.990**	.672**	.983**
	Sig.（双尾）	0.828126	0.0990513	0.671797	0.0228718	0.0410316	0.444591	0.00182521	0.137641	0.00863065	0.000165891	0.0459889	0.00595882	0.0692804	0.00923551	0.000672464	0.0131768		0.000753972	0.00347502	3.09334e-14	0.00312703	1.83756e-12
	个案数	17	17	17	17	17	17	17	17	17	17	17	17	17	17	17	17	17	17	17	17	17	17
bio_15_chi	Pearson coefficient	-0.194724	0.46209	-0.0556516	-.557*	.501*	-0.083992	.639**	-0.449084	-.615**	.699**	-0.463959	-.601*	-.482*	-.605*	-.674**	-0.313404	-.736**	1	-0.407019	-.773**	-0.380077	-.723**
	Sig.（双尾）	0.4539	0.0618404	0.831995	0.0202793	0.0404817	0.748592	0.00578287	0.0705558	0.0086573	0.00180642	0.0606573	0.0106658	0.0498246	0.0100711	0.00300107	0.220603	0.000753972		0.104918	0.000273012	0.132356	0.00103196
	个案数	17	17	17	17	17	17	17	17	17	17	17	17	17	17	17	17	17	17	17	17	17	17
bio_16_chi	Pearson coefficient	-0.191083	-.493*	-0.231612	.526*	-.736**	-0.190659	-.508*	0.396124	.619**	-.773**	.506*	.584*	0.482035	.559*	.940**	.983**	.667**	-0.407019	1	.639**	.993**	.678**
	Sig.（双尾）	0.462549	0.044349	0.37107	0.0301819	0.000760683	0.463562	0.0372732	0.115475	0.00800329	0.000272419	0.0382082	0.0139156	0.0500603	0.0195805	2.00041e-08	1.75148e-12	0.00347502	0.104918		0.0057977	2.11817e-15	0.00279023
	个案数	17	17	17	17	17	17	17	17	17	17	17	17	17	17	17	17	17	17	17	17	17	17
bio_17_chi	Pearson coefficient	0.0554404	-0.40932	-0.0708512	.547*	-0.445142	0.249896	-.715**	0.379194	.605*	-.764**	0.480653	.638**	0.445	.612**	.737**	.554*	.990**	-.773**	.639**	1	.650**	.988**
	Sig.（双尾）	0.832624	0.102779	0.786995	0.0229205	0.0733668	0.333378	0.00125532	0.133331	0.0101247	0.000356982	0.0508179	0.00587978	0.0734694	0.00902089	0.000737817	0.0209948	3.09334e-14	0.000273012	0.0057977		0.00469201	1.1378e-13
	个案数	17	17	17	17	17	17	17	17	17	17	17	17	17	17	17	17	17	17	17	17	17	17
bio_18_chi	Pearson coefficient	-0.23165	-0.423425	-0.202003	0.479956	-.659**	-0.104139	-.537*	0.33727	.573*	-.752**	0.450774	.551*	0.421646	.524*	.927**	.973**	.672**	-0.380077	.993**	.650**	1	.695**
	Sig.（双尾）	0.370988	0.0903407	0.436859	0.0512029	0.00402957	0.690811	0.0263396	0.185547	0.016114	0.000503389	0.0693754	0.0217972	0.0918464	0.0307229	8.96951e-08	6.21375e-11	0.00312703	0.132356	2.11817e-15	0.00469201		0.00194194
	个案数	17	17	17	17	17	17	17	17	17	17	17	17	17	17	17	17	17	17	17	17	17	17
bio_19_chi	Pearson coefficient	0.0305856	-0.356746	-0.0480142	.493*	-0.426299	0.25466	-.698**	0.316862	.559*	-.747**	0.424443	.594*	0.38717	.562*	.752**	.594*	.983**	-.723**	.678**	.988**	.695**	1
	Sig.（双尾）	0.907234	0.159836	0.854804	0.0443565	0.0879459	0.323935	0.00183755	0.215278	0.0197252	0.0005716	0.0894876	0.0119191	0.124696	0.0188396	0.000492648	0.0119166	1.83756e-12	0.00103196	0.00279023	1.1378e-13	0.00194194
	个案数	17	17	17	17	17	17	17	17	17	17	17	17	17	17	17	17	17	17	17	17	17	17
