# Supplementary material for: Biomod2 modeling for predicting the potential ecological distribution of three Fritillaria species under climate change
Source: Sci Rep. 2023 Nov 1;13:18801. doi: 10.1038/s41598-023-45887-6 (PMC10620159; doi:10.1038/s41598-023-45887-6)
Supplement: Supplementary file 5 — Supplementary Table 3. [file 41598_2023_45887_MOESM5_ESM.xlsx]

## Sheet: Sheet1
Supplementary Table 3. The chemical metabolites contained in six Fritillaria species, respectively.
Plant species	Metabolites
Fritillaria unibracteata	gamma-sitosterol	imperialine	songbeisine	songoramine	stearicacid	stearin	sucrose	suffruticoside a	β-sitosterol
Fritillaria przewalskii	adeninenucleoside	adenosine	chuanbeinone	chuanxiongol	delavinone	delbruine	imperialine	insaconitine	thymidine	thymine
Fritillaria cirrhosa	fritimine	imperialine	insaconitine	korseveramine	korseveriline	korsine	kosamol a	menthyl acetate	methyl behenate	methyl myristate	methyl palmitate	solanidine	solanine
Fritillaria delavayi	chuanbeinone	chuanxiongol	delavine	delavinone	delbruine	imperialine	insaconitine
Fritillaria wabuensis	isoverticine-β-n-oxide
Fritillaria taipaiensis	Peimisine	Sipeimine	Peimine	Peiminine
