# Supplementary material for: Biomod2 modeling for predicting the potential ecological distribution of three Fritillaria species under climate change
Source: Sci Rep. 2023 Nov 1;13:18801. doi: 10.1038/s41598-023-45887-6 (PMC10620159; doi:10.1038/s41598-023-45887-6)
Supplement: Supplementary file 7 — Supplementary Table 5. [file 41598_2023_45887_MOESM7_ESM.xlsx]

## Sheet: sheet1
Supplementary Table 5. The latitude and longitude information of current distribution points of three Fritillaria species, respectively.
species	longitude	latitude
Fritillaria delavayi	97.4668	28.6614
Fritillaria delavayi	96.9178	30.0532
Fritillaria delavayi	92.5939	29.1403
Fritillaria delavayi	94.3615	29.6482
Fritillaria delavayi	97.1708	31.1427
Fritillaria delavayi	89.0991	29.6822
Fritillaria delavayi	94.2135	29.2147
Fritillaria delavayi	92.9312	29.3718
Fritillaria delavayi	91.3378	29.2568
Fritillaria delavayi	92.0509	31.4762
Fritillaria delavayi	88.907	27.4849
Fritillaria delavayi	89.2603	29.1132
Fritillaria delavayi	91.2629	29.893
Fritillaria delavayi	97.8408	29.671
Fritillaria delavayi	95.5961	31.4126
Fritillaria delavayi	87.7658	28.3641
Fritillaria delavayi	99.8004	28.4497
Fritillaria delavayi	103.228	25.2325
Fritillaria delavayi	99.3709	25.8858
Fritillaria delavayi	98.8692	26.9018
Fritillaria delavayi	98.9179	28.4642
Fritillaria delavayi	98.6659	27.741
Fritillaria delavayi	99.701	27.8296
Fritillaria delavayi	102.363	30.9959
Fritillaria delavayi	101.962	30.0494
Fritillaria delavayi	100.676	31.3917
Fritillaria delavayi	102.544	32.7909
Fritillaria delavayi	98.8245	31.2096
Fritillaria delavayi	98.1029	32.9783
Fritillaria delavayi	98.5808	31.8064
Fritillaria delavayi	100.269	29.9943
Fritillaria delavayi	102.815	30.368
Fritillaria delavayi	100.298	29.037
Fritillaria delavayi	101.28	27.9283
Fritillaria delavayi	103.59	31.477
Fritillaria delavayi	102.225	31.8993
Fritillaria delavayi	99.1103	30.0054
Fritillaria delavayi	101.014	30.0315
Fritillaria delavayi	97.1085	33.3682
Fritillaria delavayi	95.3005	32.8931
Fritillaria delavayi	95.6133	33.8519
Fritillaria delavayi	96.4805	32.2029
Fritillaria delavayi	97.0066	33.0052
Fritillaria delavayi	100.245	34.4714
Fritillaria delavayi	99.6514	33.7492
Fritillaria delavayi	100.737	32.9328
Fritillaria delavayi	107.319	34.0584
Fritillaria delavayi	99.7	29.1
Fritillaria delavayi	100.3	32.3
Fritillaria delavayi	101.1	31
Fritillaria delavayi	94.4	33
Fritillaria delavayi	89.09	29.68
Fritillaria delavayi	100.212	27
Fritillaria delavayi	108.445	33.945
Fritillaria delavayi	100.858	28.4166
Fritillaria delavayi	108.367	35.3267
Fritillaria taipaiensis	104.683	32.9438
Fritillaria taipaiensis	104.465	34.85
Fritillaria taipaiensis	103.243	35.6041
Fritillaria taipaiensis	106.036	35.2024
Fritillaria taipaiensis	105.926	35.526
Fritillaria taipaiensis	105.742	33.7505
Fritillaria taipaiensis	106.665	35.543
Fritillaria taipaiensis	105.239	32.5753
Fritillaria taipaiensis	104.529	32.4084
Fritillaria taipaiensis	108.665	31.9477
Fritillaria taipaiensis	103.343	31.6849
Fritillaria taipaiensis	102.225	31.8993
Fritillaria taipaiensis	108.035	32.0815
Fritillaria taipaiensis	111.046	30.1654
Fritillaria taipaiensis	112.168	32.0987
Fritillaria taipaiensis	110.034	29.8898
Fritillaria taipaiensis	110.676	31.7446
Fritillaria taipaiensis	109.57	31.3986
Fritillaria taipaiensis	109.879	31.0747
Fritillaria taipaiensis	108.665	31.9477
Fritillaria taipaiensis	107.099	29.1578
Fritillaria taipaiensis	108.393	31.1607
Fritillaria taipaiensis	109.464	31.0185
Fritillaria taipaiensis	108.409	30.8079
Fritillaria taipaiensis	108.808	33.8365
Fritillaria taipaiensis	107.319	34.0584
Fritillaria taipaiensis	107.546	33.2228
Fritillaria taipaiensis	107.991	33.5244
Fritillaria taipaiensis	109.029	32.6848
Fritillaria taipaiensis	106.921	33.6175
Fritillaria taipaiensis	108.314	33.3108
Fritillaria taipaiensis	101.958	36.8441
Fritillaria taipaiensis	99.7153	27.8358
Fritillaria taipaiensis	107.982	34.1384
Fritillaria taipaiensis	99.371	25.8857
Fritillaria taipaiensis	110.894	34.5169
Fritillaria taipaiensis	111.048	34.0542
Fritillaria taipaiensis	112.086	34.1344
Fritillaria taipaiensis	112.908	33.7386
Fritillaria taipaiensis	111.474	33.307
Fritillaria taipaiensis	112.429	33.4899
Fritillaria taipaiensis	111.849	33.0449
Fritillaria taipaiensis	105.7	34.6
Fritillaria taipaiensis	110.67	30.2022
Fritillaria taipaiensis	112.246	31.0722
Fritillaria wabuensis	102.99	32.0618
Fritillaria wabuensis	103.604	32.656
Fritillaria wabuensis	104.355	31.9573
Fritillaria wabuensis	103.59	31.477
Fritillaria wabuensis	99.9	34.6
Fritillaria wabuensis	102.4	31
Fritillaria wabuensis	99.9	34.6
Fritillaria wabuensis	103.7	33
Fritillaria wabuensis	101.9	30.1
Fritillaria wabuensis	101.1	33.3
Fritillaria wabuensis	100.2	34.4
Fritillaria wabuensis	99.9	35.8
Fritillaria wabuensis	100.312	25.5845
Fritillaria wabuensis	106.47	33.6807
Fritillaria wabuensis	97.3669	28.6399
Fritillaria wabuensis	94.484	29.5748
Fritillaria wabuensis	104.529	32.4083
