# Supplementary material for: Biomod2 modeling for predicting the potential ecological distribution of three Fritillaria species under climate change
Source: Sci Rep. 2023 Nov 1;13:18801. doi: 10.1038/s41598-023-45887-6 (PMC10620159; doi:10.1038/s41598-023-45887-6)
Supplement: Supplementary file 10 — Supplementary Information 1. [file 41598_2023_45887_MOESM10_ESM.xlsx]

## Sheet: Sheet1
	cp	its1	its2
F.delavayi	MN480806.1	MH588420.1:1-212	MH588420.1:374-611
F.taipaiensis	NC_023247.1	MH588425.1:1-212	MH588425.1:374-611
F.wabuensis	KF769142.1	KX669649.1:118-329	KX669649.1:491-728
F.cirrhosa	NC_024728.1	MH588404.1:1-212	MH588404.1:374-611
F.przewalskii	NC_044636.1	MH588413.1:1-212	MH588413.1:374-611
F.unibracteata	NC_044629.1	MH588417.1:1-212	MH588417.1:374-611
